# Supplementary material for: Biocontrol Mechanism of Bacillus thuringiensis GBAC46 Against Diseases and Pests Caused by Fusarium verticillioides and Spodoptera frugiperda
Source: Biomolecules. 2025 Apr 1;15(4):519. doi: 10.3390/biom15040519 (PMC12025000; doi:10.3390/biom15040519)
Supplement: Supplementary file 1 [file biomolecules-15-00519-s001.zip]

Archive with 1 entries (1 files):
- biomolecules-3509054-supplementary.pdf
